# Supplementary material for: Pathogenic mutations in NUBPL affect complex I activity and cold tolerance in the yeast model Yarrowia lipolytica
Source: Hum Mol Genet. 2018 Jul 4;27(21):3697–709. doi: 10.1093/hmg/ddy247 (PMC6196649; doi:10.1093/hmg/ddy247)
Supplement: Supplementary Data [file ddy247_supp.zip]

Archive with 1 entries (1 files):
- Supplemental Tables.pdf
